# Supplementary material for: Validation of canine uterine and testicular arteries for the functional characterisation of receptor-mediated contraction as a replacement for laboratory animal tissues in teaching
Source: PLoS One. 2020 May 26;15(5):e0230516. doi: 10.1371/journal.pone.0230516 (PMC7250439; doi:10.1371/journal.pone.0230516)
Supplement: S1 File — (XLSX) [file pone.0230516.s001.xlsx]

## Sheet: Sheet1
Raw data for Mulcahy et al.				Cummulative contractile responses (% of DKS response)
Phenylephrine
Testicular		Dog testicular artery PE only					Dog testicular artery PE + 100 nM prazosin							Dog testicular artery UK14304
	-10	0			0	0				0	0				0	0
log	-9.5	0			0	0				0	0				0	0
molar	-9	0	0	0	0	0		0	0	0	0		0	0	0	0
conc.	-8.5	0	0	0	0	0		0	0	0	0		5.9375	1.46154	0	0
	-8	0	1.58333	0	0	0		0	0	0	0		12.8125	1.46154	83.9069	0
	-7.5	0	3.41667	0	0	0		0	0	0	0		29.6875	2.23077	129.049	67.1815
	-7	0	76.8333	0	0	0		0	0	0	0		114.688	4.15385	141.903	93.8948
	-6.5	0	109.75	0	12.9816	0		5.62771	0	0	0		137.5	24.8462	154.858	118.316
	-6	0	132.75	89.7067	46.2952	110.088		2.5974	0	0	0		156.25	27.5385	158.097	132.819
	-5.5	45.4941	155.167	100.776	55.5424	148.941		17.7489	0	0	0		164.062	27.5385	174.19	140.468
	-5	98.1311	165.083	121.42	55.5424	167.642		155.411	0.832562	56.7916	0		169.062	27.6923	174.19	140.468
	-4.5	114.311	168.25	121.765	55.5424	172.685		192.208	14.4311	120.999	108.254		169.062	30.1538	174.19	140.468
	-4	122.99	159.583	126.538	55.5424	172.685		212.121	86.679	153.123	216.466		150	26.5385	174.19	140.468
	-3.5	118.843	159.583	108.079	55.5424	172.685		224.675	118.224	166.706	247.979
	-3							224.675	129.51	166.706	247.979
Epinephrine
		Dog uterine artery epinephrine					Dog testicular artery epinephrine
	-9	0	0	0	0		0	0	0	0
	-8.5	0	0	0	0		0	0	0	0.518135
	-8	0	0	0	0		0	0	0	1.9171
	-7.5	0	0.125804	0.178424	0.194881		0	0.982412	0	78.9637
	-7	4.06157	0.656975	0.576448	1.02637		35.3107	16.8278	104.603	166.839
	-6.5	100.575	22.3511	7.41147	51.0329		100	81.6828	115.659	178.705
	-6	166.858	128.334	53.445	115.305		144.068	124.75	122.578	182.85
	-5.5	186.628	145.974	104.913	135.338		149.718	140.089	122.578	185.44
	-5	192.433	158.974	157.713	154.879		155.932	141.087	122.578	186.477
	-4.5	193.602	170.017	191.134	171.015		161.77	141.087	122.578	187.306
	-4	193.835	172.896	196.363	178.056		185.311	141.087	122.578	188.083
Uterine artery
Prazosin		Dog uterine artery PE only										Dog uterine artery PE + 10 nM prazosin										Dog uterine artery PE + 100 nM prazosin										Dog uterine artery UK14304
	-10
	-9.5
	-9																																	3.60274	2.01961	-1.67073	1.29885
	-8.5																																	1.08219	-1	0	2.43678
	-8	0	0	0.792208	0.339286	0	0	0.375	0.019231	0	1.48438			4.17241	0.060606	0.0625	0	0				0	1.1	0	0.108434	2.70588								0.90411	0.764706	-0.84146	1.94253
	-7.5	0.886364	6.31707	1.33766	0.339286	0.126761	0	2.625	0	6.8125	3.92188			0.62069	0	0	0	0				0.926829	1.575	0	0.674699	2.70588								1.43836	1.5098	0	3.88506
	-7	3.09091	12.9756	6.74026	4.07143	0.126761	0.773585	27.125	0.596154	14.125	8.20312			1.37931	0.121212	0.125	0	1.38889				1.07317	1.575	0	0.843373	3.58824								1.43836	2.01961	0.329268	5.67816
	-6.5	83.1591	30.8293	20.7273	32.2143	1.29577	21.717	59.375	8	38	29.9062			75.069	0.666667	0.6875	13.6316	0.277778				2	3.175	0	0.228916	3.58824								4.50685	4.52941	1.34146	6.16092
	-6	102.159	72.8293	72.8961	63.75	56.9296	60.6981	91.375	48.3654	52.125	84.0312			101	35.9697	37.0938	39.9474	5				2	22.625	0.657895	0.843373	2.41176								3.06849	1.5098	4.18293	8.10345
	-5.5	125.023	87.9756	108.429	102.304	98.5493	80.717	114.25	89.3269	81.8125	119.625			118.483	91.7424	94.6094	93.3947	35.9444				3.04878	36.25	20.7431	2.85542	6.52941								5.58904	6.03922	2.34146	10.046
	-5	139.159	121.146	136.727	123.768	116.859	98.8491	133.75	110	106	133.578			133.241	115.091	118.688	112.96	102.667				58.6098	68	72.2368	15.3614	67.8235								7.57534	-1	2.18293	5.50575
	-4.5	142.909	136.268	149.649	130.33	122.085	109.585	141	121.75	139.5	135.859			147.138	124.803	128.703	124.316	126.528				98.6098	96.25	111.487	63.4819	116.882								3.9726	1.76471	4.35366	3.56322
	-4	148.204	139.439	159.403	130.33	123.254	117.415	146	127.192	139.5	136.531			156.241	127.803	131.797	139.566	138.472				130.244	127.375	136.21	113.94	141.647								4.50685	1	5.69512	2.75862
	-3.5	148.204	141.878	162	130.33	123.254	116.906	147.25	128.25	139.5	136.531			156.241	125.288	129.203	141.921	141.944				132.488	141.75	147.763	138.47	151.529
	-3
5-HT		Dog testicular artery 5-HT							Dog uterine artery 5-HT						Dog testicular artery αmethyl 5-HT						Dog testicular artery 5-CT
agonists	-10								0	0.243762	0	0	0						0			0			0
	-9.5		0						0	0.487524	0	0	0				0		0			0			0
log	-9		0			0			0	0.487524	0	0	0				0	0	0	0		0	0	0	0
molar	-8.5		0	0	0	0.681818			0	0.608445	0	0	0				0	0	0	0.246626		0	0	0	0
conc.	-8		0	0	0	1.52273			4.13912	0.852207	0	0	0				0.86243	1.63099	0	0.451373		0	0	0	0
	-7.5		2.3326	0	0	7.20455			11.3222	1.76584	0	0	0				2.04532	5.09684	0	2.3127		0	0	0	0
	-7		7.76619	0	97.5985	17.4318			22.6443	6.39156	0	0.758964	1.49183				12.284	45.6275	15.7721	3.66217		0	0	0	0
	-6.5		18.7541	0	97.8867	65.1591			27.405	20.0384	0	1.25622	10.6967				18.4724	99.8981	12.469	9.66031		0	0	0	0
	-6		39.3222	0	104.803	84.9318			27.405	29.9616	0	10.6778	97.0164				26.5484	100.917	15.7721	34.2438		0	0	0	0
	-5.5		91.932	0	109.894	90.8409			27.405	29.9616	16.7805	12.6668	98.0083				73.5737	107.034	15.7721	67.0498		0	0	0	0
	-5		101.4	102.667	110.471	91.9773			27.405	29.9616	40.9756	12.6668	98.0083				76.3827	123.547	18.4145	89.9907		0	0	0	0
	-4.5		101.4	150.667	110.471	91.9773			27.405	29.9616	86.0976	12.6668	98.0083				83.2827	129.256	23.6994	101.531		0	0	0	0
	-4		101.4	180	110.471	91.9773			27.405	29.9616	85.2683	12.6668	98.0083				84.9129	128.44	26.3419	101.531		0	0	0	0
	-3.5		101.4	180	110.471	91.9773												128.44	52.6012			0	0	0	0
